# Supplementary material for: Benefits of Chlorella vulgaris against Cadmium Chloride-Induced Hepatic and Renal Toxicities via Restoring the Cellular Redox Homeostasis and Modulating Nrf2 and NF-KB Pathways in Male Rats
Source: Biomedicines. 2023 Aug 29;11(9):2414. doi: 10.3390/biomedicines11092414 (PMC10525457; doi:10.3390/biomedicines11092414)
Supplement: Supplementary file 1 [file biomedicines-11-02414-s001.zip]

Archive with 1 entries (1 files):
- biomedicines-2483842-supplementary.pdf
